# Supplementary material for: Early warning model and prevention of regional financial risk integrated into legal system
Source: PLoS One. 2023 Jun 2;18(6):e0286685. doi: 10.1371/journal.pone.0286685 (PMC10237655; doi:10.1371/journal.pone.0286685)
Supplement: S1 Data — (ZIP) [file pone.0286685.s001.zip]

Archive with 20 entries (19 files):
- ╩2╛▌░n/
- ╩2╛▌░n/Figure 1.vsdx
- ╩2╛▌░n/Figure 10.opj
- ╩2╛▌░n/Figure 11.opj
- ╩2╛▌░n/Figure 12.opj
- ╩2╛▌░n/Figure 2.vsdx
- ╩2╛▌░n/Figure 3.vsdx
- ╩2╛▌░n/Figure 4.vsdx
- ╩2╛▌░n/Figure 5(a).vsdx
- ╩2╛▌░n/Figure 5(b).vsdx
- ╩2╛▌░n/Figure 5(c).vsdx
- ╩2╛▌░n/Figure 5(d).vsdx
- ╩2╛▌░n/Figure 6(a).opj
- ╩2╛▌░n/Figure 6(b).opj
- ╩2╛▌░n/Figure 6-12.xlsx
- ╩2╛▌░n/Figure 7.opj
- ╩2╛▌░n/Figure 8.opj
- ╩2╛▌░n/Figure 9(a).opj
- ╩2╛▌░n/Figure 9(b).opj
- ╩2╛▌░n/Figure 9(c).opj
