# Supplementary material for: Early warning model and prevention of regional financial risk integrated into legal system
Source: PLoS One. 2023 Jun 2;18(6):e0286685. doi: 10.1371/journal.pone.0286685 (PMC10237655; doi:10.1371/journal.pone.0286685)
Supplement: S1 Data — (ZIP) [file pone.0286685.s001.zip › ╩2╛▌░n/Figure 6-12.xlsx]

## Sheet: Figure 6(a)
			2002.07	0.02059	2002.05	-1.95854
			2002.09	0.0781	2002.09	-2.04492
			2002.11	0.17873	2002.14	-2.18903
			2002.02	0.27209	2002.2	-2.33304
			2002.07	0.37274	2002.27	-2.39045
			2002.13	0.50935	2002.34	-2.3324
			2002.13	0.60277	2002.36	-2.30342
			2002.13	0.68902	2002.38	-2.18786
			2002.13	0.78245	2002.4	-2.04342
			2002.18	0.85435	2002.4	-1.8125
			2002.2	0.81125	2002.4	-1.63931
			2002.24	0.73941	2002.44	-1.49477
			2002.24	0.62442	2002.47	-1.35033
			2002.24	0.53099	2002.49	-1.2925
			2002.24	0.44475	2002.49	-1.2925
			2002.2	0.37285	2002.6	-1.34969
			2002.2	0.32254	2002.69	-1.407
			2002.2	0.25067	2002.71	-1.34916
			2002.24	0.18603	2002.71	-1.29143
			2002.24	0.11416	2002.73	-1.17586
			2002.26	0.07105	2002.82	-1.08884
			2002.31	0.08546	2002.86	-1.03089
			2002.44	0.15025	2002.89	-0.94419
			2002.44	0.20774	2002.95	-0.79954
			2002.48	0.22934	2003	-0.7416
			2002.51	0.17905	2003.02	-0.6549
			2002.53	0.13595	2003.04	-0.65479
			2002.55	0.07847	2003.11	-0.51014
			2002.64	0.02104	2003.13	-0.33685
			2002.64	0.02104	2003.1	-0.30809
			2002.68	0.07857	2003.1	0.00943
			2002.71	0.12171	2003.12	0.18273
			2002.71	0.19358	2003.19	0.4717
			2002.77	0.22238	2003.23	0.64511
			2002.79	0.23677	2003.23	0.70284
			2002.79	0.18646	2003.25	0.78954
			2002.88	0.11467	2003.32	1.10738
			2002.9	0.07875	2003.36	1.36738
			2003.01	-0.000217403	2003.36	1.51171
			2003.06	-0.03612	2003.41	1.82944
			2003.06	-0.03612	2003.47	2.43593
			2003.08	-0.02173	2003.51	2.86913
			2003.08	0.03577	2003.62	3.27378
			2003.12	0.07174	2003.57	3.73541
			2003.12	0.11486	2003.57	4.11066
			2003.1	0.15078	2003.57	4.39931
			2003.17	0.20114	2003.57	4.74569
			2003.21	0.25148	2003.57	4.86115
			2003.23	0.29462	2003.57	5.09208
			2003.26	0.34495	2003.57	5.2364
			2003.28	0.3809	2003.61	5.40981
			2003.28	0.3809	2003.61	5.87165
			2003.3	0.32342	2003.61	6.13144
			2003.34	0.28752	2003.67	6.50701
			2003.41	0.22289	2003.67	6.30495
			2003.43	0.16541	2003.81	5.87262
			2003.5	0.12953	2003.85	5.58418
			2003.52	0.09362	2003.88	5.00698
			2003.56	0.05053	2003.92	4.60308
			2003.59	0.03617	2003.93	4.31442
			2003.59	0.0218	2003.97	3.99712
			2003.61	0.01463	2004	3.65084
			2003.61	0.01463	2004	3.24673
			2003.67	-0.00688	2004	2.92921
			2003.67	0.0075	2004	2.66942
			2003.67	0.06499	2004	2.46736
			2003.72	0.08659	2004	2.29417
			2003.74	0.13691	2004	2.12098
			2003.76	0.16568	2004	2.06325
			2003.78	0.17288	2004.03	1.89016
			2003.83	0.16573	2004.03	1.89016
			2003.87	0.12265	2004.03	1.89016
			2003.89	0.07235	2004.07	1.91924
			2003.92	0.058	2004.14	2.03502
			2003.96	-0.00665	2004.14	2.12162
			2004.05	-0.01376	2004.18	2.29502
			2004.12	-0.00652	2004.2	2.52605
			2004.18	0.05102	2004.2	2.78584
			2004.2	0.09416	2004.2	2.9879
			2004.23	0.14449	2004.2	3.24769
			2004.27	0.18046	2004.2	3.56521
			2004.29	0.20922	2004.2	3.76726
			2004.38	0.23804	2004.22	3.94056
			2004.47	0.25248	2004.22	4.05602
			2004.53	0.23098	2004.24	4.20046
			2004.56	0.20225	2004.3	4.25851
			2004.67	0.13765	2004.41	4.20131
			2004.78	0.13774	2004.48	4.17276
			2004.78	0.18805	2004.59	4.0867
			2004.75	0.22397	2004.73	3.94302
			2004.75	0.28146	2004.79	3.77015
			2004.8	0.35336	2004.79	3.9722
			2004.8	0.37492	2004.79	4.17426
			2004.84	0.39652	2004.75	4.34724
			2004.86	0.38935	2004.75	4.49156
			2004.86	0.36779	2004.75	4.72249
			2004.91	0.36783	2004.74	4.86681
			2004.95	0.33911	2004.74	5.09774
			2005	0.30321	2004.76	5.32877
			2005.02	0.30323	2004.83	5.6466
			2005.11	0.32486	2004.89	6.05104
			2005.11	0.33205	2004.89	6.28196
			2005.17	0.37522	2004.94	6.48423
			2005.19	0.32493	2004.98	6.6865
			2005.19	0.26025	2004.98	6.91743
			2005.26	0.20281	2005	7.09072
			2005.26	0.20281	2005	7.17732
			2005.35	0.18132	2005	7.37938
			2005.35	0.19569	2005.16	7.17807
			2005.35	0.26037	2005.16	6.91828
			2005.41	0.31792	2005.18	6.51427
			2005.44	0.36825	2005.18	6.05243
			2005.48	0.41859	2005.21	5.56182
			2005.59	0.47617	2005.21	5.01338
			2005.61	0.51931	2005.21	4.60927
			2005.61	0.54806	2005.26	4.03218
			2005.61	0.49056	2005.28	3.62817
			2005.72	0.42597	2005.31	3.31076
			2005.77	0.41163	2005.31	2.87778
			2005.86	0.46201	2005.31	2.79118
			2005.86	0.54107	2005.31	2.56026
			2005.86	0.60575	2005.31	2.32934
			2005.86	0.64887	2005.4	2.01224
			2005.9	0.71359	2005.49	1.78175
			2005.94	0.71362	2005.54	1.72423
			2005.94	0.64175	2005.67	1.84033
			2005.97	0.57709	2005.74	1.92725
			2006.01	0.50526	2005.8	2.0719
			2006.08	0.40469	2005.82	2.18746
			2006.1	0.34721	2005.89	2.44757
			2006.12	0.34005	2005.89	2.93828
			2006.14	0.34725	2005.93	3.25602
			2006.25	0.39765	2005.93	3.6024
			2006.3	0.4408	2005.93	3.94878
			2006.32	0.49113	2005.92	4.20857
			2006.32	0.54862	2005.92	4.52609
			2006.32	0.59174	2005.92	4.75701
			2006.32	0.58456	2005.92	5.04566
			2006.41	0.51995	2005.99	5.27691
			2006.43	0.46247	2005.99	5.30577
			2006.45	0.41218	2006.1	4.98879
			2006.54	0.37631	2006.17	4.61386
			2006.56	0.37633	2006.24	4.15233
			2006.56	0.34758	2006.28	3.89276
			2006.6	0.32606	2006.33	3.69092
			2006.67	0.28299	2006.35	3.40237
			2006.67	0.28299	2006.37	3.20042
			2006.74	0.2543	2006.44	3.22961
			2006.76	0.24713	2006.51	3.40312
			2006.76	0.22557	2006.5	3.46085
			2006.78	0.2184	2006.55	3.63425
			2006.82	0.1825	2006.59	3.80766
			2006.87	0.1466	2006.59	3.80766
			2006.91	0.12507	2006.61	3.8655
			2006.91	0.11789	2006.68	3.80809
			2006.94	0.09634	2006.77	3.60646
			2006.98	0.08919	2006.77	3.60646
			2006.98	0.11794	2006.86	3.52029
			2007.07	0.15394	2006.88	3.63586
			2007.02	0.23296	2006.88	3.80905
			2007.05	0.28329	2006.88	3.92451
			2007.05	0.34078	2006.95	3.89596
			2007.05	0.40547	2006.95	3.89596
			2007.02	0.44857	2007.06	3.66558
			2007.02	0.51325	2007.08	3.52136
			2007.02	0.52763	2007.1	3.43487
			2007.02	0.53481	2007.15	3.20416
			2007.02	0.53481	2007.17	3.14653
			2007.02	0.53481	2007.17	3.05994
			2007.07	0.48454	2007.17	2.88675
			2007.11	0.42708	2007.17	2.80015
			2007.13	0.37679	2007.17	2.80015
			2007.2	0.32653	2007.17	2.80015
			2007.2	0.32653	2007.17	3.03107
			2007.2	0.34809	2007.17	3.26199
			2007.2	0.41278	2007.17	3.46405
			2007.2	0.48464	2007.13	3.72363
			2007.22	0.5709	2007.12	3.83909
			2007.31	0.6644	2007.24	3.86849
			2007.33	0.77222	2007.32	3.81118
			2007.33	0.85847	2007.35	3.66696
			2007.33	0.8944	2007.39	3.52285
			2007.33	0.98783	2007.42	3.29203
			2007.33	1.04533	2007.42	3.26317
			2007.38	1.16035	2007.44	3.23441
			2007.38	1.27534	2007.44	3.23441
			2007.38	1.31846	2007.44	3.32101
			2007.42	1.39036	2007.44	3.43647
			2007.44	1.34007	2007.44	3.4942
			2007.51	1.4623	2007.48	3.63874
			2007.51	1.5198	2007.48	3.72533
			2007.53	1.62043	2007.48	3.81193
			2007.57	1.69952	2007.48	3.86966
			2007.62	1.74987	2007.59	3.81246
			2007.64	1.77863	2007.61	3.61051
			2007.66	1.80021	2007.66	3.3798
			2007.66	1.83614	2007.66	3.12002
			2007.68	1.87928	2007.66	2.86023
			2007.77	1.92966	2007.62	2.62909
			2007.79	1.98717	2007.58	2.31136
			2007.79	1.98717	2007.58	1.96498
			2007.9	1.83634	2007.64	1.84984
			2007.88	1.82195	2007.78	2.13913
			2007.9	1.70697	2007.78	2.25459
			2007.95	1.64951	2007.77	2.39892
			2007.95	1.4914	2007.77	2.60098
			2007.93	1.44108	2007.77	2.8319
			2007.9	1.35482	2007.79	3.0052
			2007.9	1.28295	2007.82	3.23623
			2007.88	1.16075	2007.86	3.38077
			2007.88	1.07451	2007.86	3.46736
			2007.86	0.95232	2007.9	3.6119
			2007.84	0.82294	2007.97	3.75655
			2007.84	0.6792	2008.01	3.81449
			2007.84	0.5714	2008.06	3.87244
			2007.84	0.50672	2008.15	3.81513
			2007.79	0.42762	2008.15	3.81513
			2007.79	0.32701	2008.23	3.72896
			2007.79	0.24077	2008.26	3.70021
			2007.73	0.06104	2008.28	3.64258
			2007.73	-0.11144	2008.28	3.58485
			2007.75	-0.20485	2008.3	3.4695
			2007.84	-0.25509	2008.33	3.41187
			2008.01	-0.24776	2008.33	3.35414
			2008.04	-0.1615	2008.37	3.35436
			2008.1	-0.10396	2008.41	3.47003
			2008.28	-0.04632	2008.46	3.64344
			2008.37	-0.075	2008.46	3.70117
			2008.46	-0.06774	2008.48	3.70127
			2008.52	-0.03894	2008.57	3.61511
			2008.65	0.01866	2008.59	3.41315
			2008.7	0.069	2008.59	3.32656
			2008.72	0.11214	2008.64	3.12472
			2008.81	0.17689	2008.64	2.83606
			2008.81	0.21283	2008.66	2.31659
			2008.83	0.25597	2008.6	1.94102
			2008.87	0.30631	2008.6	1.53691
			2008.92	0.34947	2008.6	1.0462
			2009.05	0.31364	2008.61	0.49776
			2009.07	0.29928	2008.61	0.09364
			2009.14	0.32808	2008.61	-0.31047
			2009.12	0.37837	2008.57	-0.77253
			2009.07	0.45739	2008.55	-1.03242
			2009.07	0.50051	2008.55	-1.34994
			2009.12	0.55804	2008.48	-1.86984
			2009.12	0.61554	2008.44	-2.18757
			2009.16	0.67307	2008.44	-2.38963
			2009.18	0.71621	2008.4	-2.82282
			2009.23	0.75218	2008.38	-3.28477
			2009.4	0.71638	2008.38	-3.54456
			2009.47	0.6805	2008.49	-3.89041
			2009.49	0.64459	2008.56	-4.00555
			2009.53	0.57994	2008.6	-3.65896
			2009.58	0.52248	2008.6	-3.28371
			2009.65	0.45785	2008.64	-2.96597
			2009.73	0.37887	2008.69	-2.73484
			2009.76	0.32857	2008.75	-2.30154
			2009.82	0.25676	2008.77	-2.01278
			2009.84	0.19209	2008.82	-1.83937
			2009.87	0.1418	2008.9	-1.43483
			2009.87	0.0915	2008.92	-1.05947
			2009.89	0.02683	2008.94	-0.79958
			2009.93	-0.03781	2009.01	-0.5972
			2009.93	-0.06656	2009.03	-0.22185
			2010.02	-0.14555	2009.07	0.06702
			2010.11	-0.20297	2009.12	0.29816
			2010.11	-0.22453	2009.14	0.41372
			2010.17	-0.28916	2009.18	0.24075
			2010.17	-0.29635	2009.3	0.03922
			2010.17	-0.30353	2009.38	-0.04695
			2010.22	-0.31069	2009.34	0.24149
			2010.24	-0.24599	2009.43	0.70377
			2010.24	-0.21724	2009.47	0.90604
			2010.2	-0.14541	2009.53	1.22388
			2010.22	-0.09508	2009.62	1.57069
			2010.26	-0.03755	2009.66	1.85955
			2010.31	0.02717	2009.75	2.23523
			2010.35	0.07032	2009.79	2.49523
			2010.37	0.12784	2009.84	2.63977
			2010.44	0.18538	2009.84	2.72637
			2010.46	0.21415	2009.84	2.66864
			2010.48	0.23573	2009.91	2.43803
			2010.57	0.17111	2009.91	2.43803
			2010.64	0.14242	2009.97	2.17857
			2010.66	0.08494	2010.02	1.94786
			2010.66	0.06338	2010.04	1.77477
			2010.72	0.01313	2010.04	1.57271
			2010.72	-0.01562	2010.09	1.31314
			2010.72	-0.01562	2010.11	1.19779
			2010.75	-0.08747	2010.11	1.19779
			2010.77	-0.1162	2010.18	1.22697
			2010.77	-0.08027	2010.24	1.45821
			2010.79	-0.07306	2010.26	1.68924
			2010.86	0.02042	2010.26	1.9779
			2010.88	0.05637	2010.28	2.26666
			2010.92	0.09953	2010.35	2.61336
			2010.99	0.13551	2010.41	2.81574
			2010.99	0.13551	2010.44	2.96017
			2011.06	0.1715	2010.46	2.72936
			2011.14	0.15001	2010.53	2.44102
			2011.17	0.14284	2010.57	2.29691
			2011.23	0.0854	2010.6	2.03723
			2011.23	0.04228	2010.64	1.74879
			2011.23	0.02791	2010.71	1.37386
			2011.25	0.01355	2010.78	0.97007
			2011.28	-0.01518	2010.78	0.97007
			2011.32	-0.000771591	2010.85	0.68173
			2011.34	0.04955	2010.94	0.4801
			2011.47	0.08559	2011	0.68248
			2011.61	-0.000542879	2011.02	0.79805
			2011.61	-0.0796	2011.04	0.85589
			2011.61	-0.0796	2011.22	1.08766
			2011.67	-0.13704	2011.29	1.29004
			2011.67	-0.2161	2011.31	1.46334
			2011.69	-0.28795	2011.35	1.66561
			2011.72	-0.33105	2011.35	1.86767
			2011.76	-0.3957	2011.35	2.09859
			2011.8	-0.43878	2011.48	2.24356
			2011.8	-0.4316	2011.57	2.04193
			2011.85	-0.40281	2011.6	1.83998
			2011.87	-0.38124	2011.71	2.04257
			2011.89	-0.36684	2011.7	2.24463
			2011.96	-0.40273	2011.71	1.63845
			2011.96	-0.40273	2011.71	1.46526
			2012.02	-0.3308	2011.71	1.11888
			2012.05	-0.27329	2011.71	0.83022
			2012.05	-0.2661	2011.69	0.54146
			2012.2	-0.31629	2011.69	0.39714
			2012.31	-0.38807	2011.69	0.19508
			2012.33	-0.42399	2011.67	0.05065
			2012.33	-0.42399	2011.67	0.02178
			2012.42	-0.39517	2011.74	0.05097
			2012.42	-0.39517	2011.78	0.13778
			2012.51	-0.35916	2011.85	0.31129
			2012.53	-0.40227	2011.85	0.45562
			2012.6	-0.43096	2011.89	0.54243
			2012.69	-0.38777	2011.94	0.36945
			2012.69	-0.32309	2011.94	0.25399
			2012.69	-0.27997	2011.96	0.0809
			2012.69	-0.24403	2011.96	-0.12116
			2012.69	-0.18654	2011.98	-0.23651
			2012.75	-0.1218	2011.98	-0.4963
			2012.82	-0.08582	2011.98	-0.61176
			2012.82	-0.08582	2012.03	-0.84247
			2012.82	-0.15769	2012.05	-0.95782
			2012.84	-0.17204	2012.05	-0.95782
			2012.91	-0.23667	2012.1	-0.84215
			2012.93	-0.25103	2012.12	-0.72658
			2012.97	-0.32286	2012.12	-0.69771
			2012.99	-0.35159	2012.19	-0.87059
			2012.99	-0.35878	2012.19	-0.98605
			2012.99	-0.39471	2012.19	-1.10151
			2012.99	-0.39471	2012.23	-0.98583
			2012.99	-0.37315	2012.25	-0.78367
			2013.02	-0.30126	2012.29	-0.63913
			2013.02	-0.2294	2012.38	-0.35005
			2013.02	-0.16471	2012.47	-0.1187
			2013.08	-0.09998	2012.47	-0.14757
			2013.1	0.000653465	2012.54	-0.32044
			2013.1	0.07252	2012.56	-0.32033
			2013.1	0.15876	2012.58	-0.29136
			2013.1	0.30969	2012.63	-0.06022
			2013.1	0.43186	2012.74	-0.05969
			2013.1	0.53248	2012.74	-0.20401
			2013.13	0.57562	2012.78	-0.52132
			2013.13	0.57562	2012.83	-0.75203
			2013.17	0.64034	2012.87	-1.0982
			2013.26	0.60447	2012.92	-1.24231
			2013.26	0.60447	2012.94	-1.44426
			2013.37	0.46082	2012.97	-1.58848
			2013.37	0.46082	2012.97	-1.64621
			2013.43	0.37463	2012.97	-1.906
			2013.48	0.32436	2012.97	-1.906
			2013.52	0.28846	2013.01	-1.90579
			2013.65	0.17358	2013.03	-1.79022
			2013.76	0.08742	2013.05	-1.58806
			2013.74	0.04428	2013.1	-1.41465
			2013.76	-0.04194	2013.12	-1.32795
			2013.79	-0.04192	2013.19	-1.29876
			2013.83	-0.1425	2013.19	-1.29876
			2013.83	-0.17125	2013.25	-1.35617
			2013.83	-0.22875	2013.25	-1.35617
			2013.88	-0.27902	2013.28	-1.4138
			2013.92	-0.34366	2013.28	-1.58699
			2013.96	-0.4155	2013.3	-1.76007
			2013.96	-0.43706	2013.32	-1.8177
			2013.99	-0.50172	2013.32	-1.87543
			2013.99	-0.53047	2013.37	-1.90408
			2013.99	-0.58797	2013.39	-1.87511
			2013.99	-0.58797	2013.37	-1.75975
			2014.01	-0.56639	2013.39	-1.67305
			2014.01	-0.53764	2013.39	-1.52872
			2014.01	-0.53764	2013.41	-1.47089
			2014.01	-0.49452	2013.43	-1.32645
			2014.03	-0.47294	2013.5	-1.23954
			2014.05	-0.44418	2013.54	-1.41251
			2014.07	-0.46572	2013.59	-1.44117
			2014.16	-0.50158	2013.65	-1.58517
			2014.21	-0.51592	2013.7	-1.75815
			2014.25	-0.44402	2013.72	-1.81577
			2014.32	-0.36491	2013.77	-1.84443
			2014.4	-0.27141	2013.79	-1.90205
			2014.4	-0.27141	2013.85	-1.7574
			2014.54	-0.35755	2013.92	-1.67049
			2014.54	-0.40785	2013.92	-1.64162
			2014.6	-0.45811	2013.96	-1.64141
			2014.6	-0.4653	2014.08	-1.90066
			2014.67	-0.4868	2014.17	-2.04456
			2014.76	-0.4508	2014.19	-2.10219
			2014.78	-0.42203	2014.28	-2.33268
			2014.84	-0.37167	2014.3	-2.3903
			2014.95	-0.3069	2014.35	-2.47669
			2014.95	-0.3069	2014.44	-2.67832
			2015.02	-0.28529	2014.44	-2.67832
			2015.06	-0.28526	2014.39	-2.7074
			2015.15	-0.35705	2014.39	-2.79399
			2015.22	-0.39293	2014.39	-2.73626
			2015.29	-0.42882	2014.39	-2.73626
			2015.46	-0.44305	2014.39	-2.56307
			2015.53	-0.40706	2014.39	-2.56307
			2015.57	-0.38547	2014.37	-2.27452
			2015.62	-0.37824	2014.43	-2.15874
			2015.77	-0.5003	2014.5	-2.30275
			2015.81	-0.52182	2014.55	-2.50459
			2015.81	-0.52901	2014.59	-2.7353
			2015.9	-0.48582	2014.64	-3.08147
			2015.9	-0.4427	2014.68	-3.34104
			2015.9	-0.39958	2014.73	-3.51402
			2015.92	-0.34206	2014.79	-3.48484
			2015.97	-0.29891	2014.79	-3.28278
			2015.99	-0.24858	2014.84	-3.08051
			2016.08	-0.2557	2014.86	-2.84948
			2016.12	-0.27722	2014.9	-2.79154
			2016.28	-0.37772	2014.9	-2.93586
			2016.3	-0.39926	2014.97	-3.07987
			2016.3	-0.39926	2015.04	-3.25274
			2016.39	-0.31295	2015.08	-3.39685
			2016.36	-0.2411	2015.13	-3.54097
			2016.36	-0.19797	2015.19	-3.65611
			2016.43	-0.13324	2015.24	-3.74249
			2016.43	-0.06856	2015.24	-3.74249
			2016.47	-0.05415	2015.28	-3.62682
			2016.47	-0.0254	2015.28	-3.56908
			2016.5	-0.01101	2015.37	-3.39547
			2016.54	0.03215	2015.44	-3.39515
			2016.61	-0.03967	2015.5	-3.53915
			2016.67	-0.11149	2015.55	-3.62553
			2016.74	-0.15455	2015.62	-3.79841
			2016.78	-0.19764	2015.64	-3.85603
			2016.83	-0.2551	2015.77	-3.71106
			2016.87	-0.31975	2015.79	-3.62436
			2016.89	-0.3916	2015.79	-3.5089
			2016.89	-0.3916	2015.81	-3.4222
			2016.98	-0.50652	2015.88	-3.53734
			2017	-0.55681	2015.93	-3.76805
			2017.07	-0.61425	2015.97	-3.99875
			2017.07	-0.62862	2016.09	-4.25801
			2017.16	-0.70042	2016.09	-4.4312
			2017.16	-0.70042	2016.11	-4.48882
			2017.27	-0.72908	2016.13	-4.66191
			2017.31	-0.72905	2016.15	-4.80613
			2017.38	-0.70743	2016.15	-4.89272
			2017.42	-0.67865	2016.18	-4.89262
			2017.51	-0.68577	2016.2	-4.92138
			2017.58	-0.70727	2016.27	-4.89219
			2017.62	-0.72161	2016.31	-4.66105
			2017.69	-0.73593	2016.31	-4.63219
			2017.77	-0.66399	2016.33	-4.63208
			2017.77	-0.62087	2016.33	-4.2857
			2017.8	-0.59211	2016.37	-4.0257
			2017.82	-0.5346	2016.37	-3.85251
			2017.93	-0.51295	2016.37	-3.67931
			2018.04	-0.57035	2016.39	-3.50602
			2018.06	-0.57752	2016.39	-3.44828
			2018.24	-0.5702	2016.57	-3.76495
			2018.28	-0.56297	2016.62	-3.82247
			2018.33	-0.527	2016.66	-4.08204
			2018.35	-0.52699	2016.66	-4.1975
			2018.44	-0.54129	2016.68	-4.34172
			2018.44	-0.54129	2016.73	-4.45697
			2018.5	-0.59155	2016.75	-4.54346
			2018.55	-0.62026	2016.75	-4.63005
			2018.66	-0.69204	2016.75	-4.68778
			2018.72	-0.67042	2016.8	-4.65871
			2018.72	-0.59137	2016.8	-4.54324
			2018.74	-0.53386	2016.84	-4.4853
			2018.85	-0.49065	2016.86	-4.42746
			2018.96	-0.49775	2016.88	-4.31189
			2018.99	-0.54804	2016.88	-4.31189
			2019.01	-0.58395	2016.91	-4.10973
			2019.03	-0.61987	2016.93	-4.08076
			2019.07	-0.6414	2016.93	-3.82097
			2019.14	-0.6629	2016.93	-3.73438
			2019.21	-0.64129	2016.97	-3.64757
			2019.25	-0.59095	2016.97	-3.64757
			2019.27	-0.56218	2016.95	-3.35902
			2019.34	-0.59088	2016.95	-3.35902
			2019.38	-0.64834	2016.99	-3.532
			2019.43	-0.69142	2017.06	-3.7626
			2019.54	-0.74164	2017.1	-3.93558
			2019.6	-0.78471	2017.15	-4.25288
			2019.74	-0.85647	2017.22	-4.42575
			2019.74	-0.84929	2017.22	-4.42575
			2019.78	-0.77738	2017.22	-4.45462
			2019.78	-0.69114	2017.24	-4.51224
			2019.78	-0.61209	2017.28	-4.33884
			2019.89	-0.54732	2017.35	-4.28079
			2020	-0.52572	2017.46	-4.45345
					2017.51	-4.65529
					2017.6	-4.88578
					2017.62	-4.91454
					2017.73	-4.76968
					2017.68	-4.5967
					2017.68	-4.27919
					2017.68	-3.96167
					2017.79	-3.73021
					2017.81	-3.58578
					2017.86	-3.32578
					2017.86	-3.18145
					2017.92	-3.29659
					2018.01	-3.49822
					2018.01	-3.49822
					2018.01	-3.70028
					2018.17	-4.07478
					2018.17	-4.07478
					2018.22	-4.24776
					2018.3	-4.16073
					2018.37	-4.04495
					2018.44	-3.92917
					2018.48	-3.78463
					2018.55	-3.61112
					2018.61	-3.46647
					2018.74	-3.26377
					2018.79	-3.1481
					2018.85	-3.00345
					2018.9	-2.85891
					2018.96	-2.74313
					2018.99	-2.68529
					2018.99	-2.68529
					2018.99	-2.68529
					2019.05	-2.71384
					2019.12	-2.85784
					2019.23	-3.1171
					2019.41	-3.43376
					2019.43	-3.43366
					2019.5	-3.28901
					2019.56	-3.1155
					2019.58	-2.71128
					2019.63	-2.39354
					2019.67	-2.19127
					2019.82	-1.61322
					2019.87	-1.41095
					2019.91	-1.15095
					2020	-0.91992

## Sheet: Figure 6(b)
							2002.03	2.15178	2002.04	-0.2745
							2002.15	2.14279	2002.04	-0.24131
							2002.2	2.12491	2002.09	-0.19715
							2002.3	2.08022	2002.11	-0.17507
							2002.3	1.99986	2002.18	-0.09777
							2002.3	1.91951	2002.2	-0.0425
							2002.29	1.77665	2002.25	0.03485
							2002.27	1.64274	2002.3	0.10113
							2002.26	1.51774	2002.3	0.14538
							2002.26	1.4106	2002.35	0.16742
							2002.26	1.27667	2002.37	0.20056
							2002.33	1.16056	2002.37	0.20056
							2002.33	1.10699	2002.39	0.15627
							2002.35	1.05341	2002.44	0.08981
							2002.38	1.07125	2002.51	0.04543
							2002.45	1.13372	2002.58	-0.03214
							2002.45	1.17836	2002.63	-0.0986
							2002.41	1.24088	2002.65	-0.12076
							2002.41	1.2766	2002.68	-0.13187
							2002.43	1.3748	2002.68	-0.13187
							2002.43	1.46408	2002.75	-0.16519
							2002.44	1.53551	2002.75	-0.16519
							2002.44	1.58908	2002.75	-0.16519
							2002.44	1.66051	2002.8	-0.13209
							2002.44	1.72301	2002.82	-0.09895
							2002.44	1.78551	2002.82	-0.06576
							2002.44	1.83908	2002.84	-0.0658
							2002.47	1.9105	2002.92	-0.12125
							2002.52	1.96404	2002.92	-0.13231
							2002.54	2.0176	2002.94	-0.18766
							2002.54	2.07117	2002.96	-0.23195
							2002.57	2.15152	2002.96	-0.23195
							2002.57	2.21402	2002.96	-0.19877
							2002.59	2.2765	2002.96	-0.14346
							2002.67	2.35682	2002.96	-0.09921
							2002.67	2.39254	2002.96	-0.05496
							2002.69	2.45502	2003.03	-0.01084
							2002.7	2.48181	2003.13	0.04429
							2002.7	2.52645	2003.2	0.02204
							2002.75	2.56214	2003.27	-0.01128
							2002.8	2.62462	2003.32	-0.02243
							2002.87	2.74065	2003.34	-0.0446
							2002.87	2.77637	2003.34	-0.05566
							2002.87	2.80315	2003.39	-0.06681
							2002.87	2.83887	2003.41	-0.04473
							2002.9	2.84778	2003.41	-0.000480958
							2002.9	2.84778	2003.46	0.04368
							2002.9	2.78528	2003.46	0.09899
							2002.9	2.77635	2003.51	0.16527
							2002.89	2.73171	2003.51	0.20952
							2002.89	2.66921	2003.51	0.25377
							2002.92	2.61563	2003.53	0.2316
							2002.91	2.51742	2003.58	0.16514
							2002.96	2.42811	2003.65	0.12076
							2002.96	2.38346	2003.65	0.07652
							2002.96	2.28525	2003.67	0.03222
							2002.96	2.24954	2003.67	-0.01202
							2002.93	2.13348	2003.7	-0.06738
							2002.96	2.08882	2003.72	-0.10061
							2002.91	1.99956	2003.77	-0.15601
							2002.88	1.946	2003.79	-0.2003
							2002.85	1.81209	2003.82	-0.22247
							2002.88	1.76743	2003.82	-0.22247
							2002.92	1.68705	2003.79	-0.13393
							2002.95	1.62454	2003.79	-0.06755
							2002.95	1.54419	2003.79	-0.01224
							2002.94	1.5174	2003.79	-0.00118
							2003.02	1.45487	2003.79	0.03201
							2003.06	1.4102	2003.86	0.08718
							2003.09	1.36554	2003.89	0.15351
							2003.18	1.34764	2003.91	0.17559
							2003.18	1.32085	2003.91	0.24197
							2003.23	1.2494	2003.98	0.30821
							2003.25	1.17796	2004	0.40772
							2003.25	1.0976	2004.03	0.46299
							2003.25	1.02618	2004.05	0.51825
							2003.28	0.98152	2004	0.66215
							2003.32	0.87436	2004.05	0.7395
							2003.3	0.81187	2004.05	0.75056
							2003.29	0.71366	2004.05	0.7395
							2003.34	0.59756	2004.1	0.6841
							2003.39	0.51718	2004.12	0.63981
							2003.39	0.44575	2004.17	0.55122
							2003.39	0.37432	2004.19	0.48481
							2003.39	0.34754	2004.24	0.42941
							2003.41	0.31181	2004.24	0.35197
							2003.41	0.32074	2004.27	0.30768
							2003.46	0.39215	2004.29	0.28551
							2003.46	0.43679	2004.34	0.20799
							2003.49	0.5082	2004.34	0.20799
							2003.49	0.66892	2004.48	0.26304
							2003.47	0.85643	2004.57	0.35136
							2003.5	1.14213	2004.6	0.41769
							2003.6	1.49922	2004.57	0.46198
							2003.63	1.74028	2004.55	0.5284
							2003.71	1.90988	2004.55	0.57265
							2003.73	1.83844	2004.55	0.61689
							2003.8	1.65983	2004.55	0.65008
							2003.79	1.36519	2004.55	0.68327
							2003.79	1.0527	2004.6	0.71637
							2003.81	0.82054	2004.67	0.68305
							2003.88	0.71337	2004.71	0.64977
							2003.95	0.65976	2004.74	0.60548
							2004.02	0.67758	2004.74	0.60548
							2004.1	0.72219	2004.79	0.52796
							2004.1	0.74004	2004.86	0.48358
							2004.1	0.76683	2004.95	0.49447
							2004.17	0.74894	2005	0.52757
							2004.17	0.71322	2005.02	0.60496
							2004.22	0.63284	2005.05	0.6381
							2004.22	0.63284	2005.05	0.6381
							2004.36	0.65063	2005.09	0.71545
							2004.41	0.66846	2005.12	0.70434
							2004.51	0.73091	2005.21	0.59355
							2004.51	0.7577	2005.26	0.56027
							2004.56	0.74874	2005.28	0.52704
							2004.58	0.69516	2005.33	0.49377
							2004.61	0.65943	2005.36	0.46054
							2004.65	0.61477	2005.38	0.41625
							2004.65	0.55227	2005.43	0.46041
							2004.7	0.5076	2005.43	0.53784
							2004.72	0.43616	2005.4	0.63744
							2004.77	0.37364	2005.4	0.71488
							2004.82	0.34683	2005.4	0.77019
							2004.89	0.27536	2005.43	0.81439
							2004.89	0.25751	2005.52	0.76997
							2004.94	0.24855	2005.52	0.72572
							2004.89	0.32894	2005.59	0.68134
							2004.89	0.44501	2005.62	0.64811
							2004.9	0.62358	2005.62	0.64811
							2004.9	0.90036	2005.62	0.64811
							2005.11	0.28418	2005.62	0.6813
							2005.24	0.64126	2005.62	0.72555
							2005.39	-0.06417	2005.62	0.75873
							2005.48	0.51614	2005.66	0.82502
							2005.57	0.48038	2005.71	0.88024
							2005.71	0.11424	2005.78	0.94648
							2005.69	0.41782	2005.78	0.96861
							2005.91	0.12307	2005.78	1.0571
							2005.94	0.4802	2005.78	1.1456
							2006.11	0.45333	2005.85	1.30034
							2006.23	0.48006	2005.9	1.36662
							2006.3	0.45324	2005.9	1.45512
							2006.42	0.40853	2006.02	1.38853
							2006.54	0.39954	2006.02	1.38853
							2006.62	0.39058	2006.09	1.32202
							2006.81	0.37263	2006.11	1.33304
							2006.88	0.39045	2006.11	1.38835
							2006.91	0.49758	2006.11	1.45472
							2007.06	0.58679	2006.11	1.49897
							2007.11	0.64926	2006.18	1.58734
							2007.15	0.56888	2006.23	1.67575
							2007.15	0.49746	2006.27	1.78628
							2007.2	0.45279	2006.3	1.86367
							2007.32	0.42594	2006.34	1.92995
							2007.42	0.4259	2006.34	1.94102
							2007.52	0.47942	2006.34	1.95208
							2007.57	0.51511	2006.44	1.87447
							2007.57	0.51511	2006.51	1.80797
							2007.64	0.524	2006.61	1.74142
							2007.66	0.48827	2006.65	1.75239
							2007.69	0.47933	2006.75	1.84072
							2007.71	0.42575	2006.75	1.92921
							2007.71	0.40789	2006.77	2.01766
							2007.76	0.37216	2006.84	2.07284
							2007.76	0.33644	2006.89	2.12807
							2007.78	0.29179	2006.94	2.18329
							2007.8	0.25606	2006.98	2.24957
							2007.8	0.24713	2007.01	2.33803
							2007.83	0.21141	2007.08	2.42639
							2007.95	0.08635	2007.12	2.52586
							2007.95	0.04171	2007.15	2.59219
							2007.97	-0.01188	2007.2	2.6806
							2007.99	-0.0476	2007.22	2.71374
							2007.99	-0.06546	2007.22	2.71374
							2008.02	-0.10119	2007.29	2.62511
							2008.04	-0.12798	2007.31	2.60295
							2008.09	-0.19944	2007.34	2.53653
							2008.09	-0.21729	2007.41	2.4479
							2008.14	-0.25303	2007.41	2.35941
							2008.16	-0.26197	2007.43	2.28193
							2008.23	-0.29772	2007.46	2.19339
							2008.23	-0.30665	2007.46	2.12702
							2008.33	-0.27991	2007.51	2.02737
							2008.35	-0.26207	2007.51	1.98312
							2008.43	-0.23532	2007.51	1.94994
							2008.43	-0.23532	2007.53	1.90564
							2008.5	-0.28	2007.53	1.79502
							2008.5	-0.30678	2007.53	1.72865
							2008.55	-0.34252	2007.53	1.72865
							2008.67	-0.40508	2007.53	1.60697
							2008.67	-0.41401	2007.58	1.4852
							2008.67	-0.41401	2007.65	1.30808
							2008.69	-0.41402	2007.7	1.14206
							2008.76	-0.44977	2007.75	1.09772
							2008.96	-0.48558	2007.75	0.92073
							2009.01	-0.44989	2007.77	0.78794
							2009.1	-0.37851	2007.77	0.75475
							2009.15	-0.36961	2007.77	0.68838
							2009.3	-0.28932	2007.77	0.67732
							2009.35	-0.21792	2007.82	0.56661
							2009.38	-0.1465	2007.85	0.48913
							2009.43	-0.11081	2007.87	0.46697
							2009.5	-0.11978	2007.89	0.36736
							2009.5	-0.15549	2007.89	0.34524
							2009.52	-0.20015	2007.94	0.30091
							2009.59	-0.2359	2007.97	0.2898
							2009.69	-0.3163	2007.99	0.23445
							2009.69	-0.34309	2007.99	0.14595
							2009.69	-0.34309	2008.04	0.06843
							2009.93	-0.44142	2008.04	0.01312
							2010.07	-0.47721	2008.06	-0.02011
							2010.22	-0.47728	2008.09	-0.07547
							2010.29	-0.51303	2008.16	-0.18622
							2010.29	-0.51303	2008.16	-0.20834
							2010.29	-0.53982	2008.18	-0.33007
							2010.36	-0.59342	2008.23	-0.42971
							2010.39	-0.62915	2008.23	-0.42971
							2010.44	-0.64703	2008.25	-0.46294
							2010.46	-0.64704	2008.33	-0.5737
							2010.46	-0.65597	2008.33	-0.58476
							2010.53	-0.64708	2008.35	-0.64011
							2010.63	-0.62034	2008.35	-0.64011
							2010.68	-0.59358	2008.37	-0.64016
							2010.68	-0.59358	2008.42	-0.58493
							2010.78	-0.66506	2008.42	-0.5075
							2010.78	-0.66506	2008.42	-0.44113
							2010.8	-0.674	2008.42	-0.37475
							2010.92	-0.68298	2008.42	-0.28626
							2011.07	-0.70984	2008.37	-0.23086
							2011.19	-0.7099	2008.51	-0.10944
							2011.31	-0.71889	2008.56	0.00109
							2011.48	-0.73683	2008.63	0.12264
							2011.65	-0.74585	2008.65	0.23322
							2011.72	-0.7191	2008.68	0.26636
							2011.72	-0.6566	2008.75	0.4211
							2011.72	-0.5941	2008.77	0.45424
							2011.75	-0.52268	2008.82	0.44309
							2011.82	-0.45129	2008.89	0.39871
							2011.82	-0.44236	2008.89	0.38765
							2011.87	-0.44239	2008.94	0.35438
							2011.97	-0.51386	2009.01	0.28788
							2012.02	-0.54067	2009.22	0.33173
							2012.14	-0.61216	2009.25	0.36487
							2012.26	-0.66579	2009.29	0.47541
							2012.31	-0.66581	2009.36	0.59696
							2012.43	-0.64802	2009.41	0.68537
							2012.62	-0.64811	2009.46	0.77377
							2012.74	-0.64817	2009.53	0.89533
							2013.01	-0.64831	2009.55	0.92847
							2013.06	-0.64833	2009.57	0.98373
							2013.38	-0.64849	2009.57	0.9948
							2013.47	-0.61282	2009.69	0.91714
							2013.69	-0.56829	2009.74	0.87281
							2013.96	-0.59521	2009.84	0.78414
							2014.08	-0.55955	2009.86	0.72878
							2014.28	-0.51501	2009.88	0.71768
							2014.28	-0.47929	2009.93	0.65122
							2014.38	-0.3722	2009.96	0.62905
							2014.5	-0.26512	2010	0.66215
							2014.57	-0.13123	2010.03	0.69529
							2014.6	0.02948	2010.03	0.80591
							2014.63	0.10089	2010.03	0.80591
							2014.65	0.19016	2010.05	0.81693
							2014.65	0.19016	2010.07	0.81689
							2014.65	0.12766	2010.19	0.71711
							2014.7	0.06514	2010.24	0.67277
							2014.7	-0.02414	2010.24	0.62853
							2014.77	-0.12239	2010.24	0.56215
							2014.77	-0.22954	2010.27	0.42936
							2014.79	-0.29205	2010.27	0.32981
							2014.84	-0.3635	2010.29	0.28551
							2014.89	-0.40817	2010.29	0.2302
							2014.96	-0.48856	2010.29	0.15277
							2015.01	-0.51537	2010.34	0.04206
							2015.15	-0.5333	2010.36	0.05308
							2015.22	-0.5244	2010.43	0.0972
							2015.22	-0.5244	2010.46	0.19671
							2015.35	-0.50661	2010.6	0.28495
							2015.37	-0.50662	2010.69	0.37327
							2015.42	-0.44414	2010.69	0.46176
							2015.42	-0.37272	2010.79	0.36203
							2015.47	-0.34595	2010.83	0.31769
							2015.54	-0.36385	2010.83	0.28451
							2015.64	-0.39068	2010.88	0.19592
							2015.88	-0.41759	2010.91	0.09632
							2016.05	-0.43553	2010.91	0.05207
							2016.32	-0.40888	2010.98	-0.05868
							2016.42	-0.38214	2010.98	0.0077
							2016.54	-0.33756	2011.03	0.08504
							2016.76	-0.22159	2011.05	0.18456
							2016.83	-0.13235	2011.1	0.30615
							2016.88	-0.06094	2011.1	0.31721
							2016.88	-0.06094	2011.1	0.32828
							2017.1	-0.12355	2011.14	0.32819
							2017.51	-0.24875	2011.24	0.23952
							2017.66	-0.3024	2011.26	0.13992
							2017.9	-0.30252	2011.29	0.04031
							2018.17	-0.31158	2011.31	-0.05929
							2018.27	-0.2402	2011.33	-0.11464
							2018.36	-0.34739	2011.31	-0.19203
							2018.6	-0.37429	2011.34	-0.24739
							2018.75	-0.42794	2011.38	-0.3581
							2018.89	-0.40122	2011.38	-0.38022
							2019.01	-0.4995	2011.46	-0.46885
							2019.01	-0.4995	2011.5	-0.46893
							2019.06	-0.57988	2011.57	-0.458
							2019.06	-0.67809	2011.6	-0.39168
							2019.11	-0.73169	2011.6	-0.33636
							2019.13	-0.76741	2011.6	-0.25893
							2019.2	-0.80316	2011.69	-0.19273
							2019.25	-0.7764	2011.76	-0.21499
							2019.28	-0.68713	2011.83	-0.28149
							2019.42	-0.6247	2011.88	-0.34795
							2019.55	-0.55333	2011.88	-0.3922
							2019.67	-0.50875	2011.88	-0.3922
							2019.84	-0.45527	2011.98	-0.33706
							2019.91	-0.40173	2011.98	-0.29282
							2020	-0.36605	2012.14	-0.49224
									2012.17	-0.52547
									2012.21	-0.55874
									2012.26	-0.51458
									2012.43	-0.47064
									2012.43	-0.42639
									2012.45	-0.33794
									2012.57	-0.21648
									2012.62	-0.12807
									2012.83	-0.25014
									2012.9	-0.33877
									2012.95	-0.42735
									2013	-0.51594
									2013.09	-0.62673
									2013.14	-0.69319
									2013.14	-0.70425
									2013.19	-0.75965
									2013.21	-0.81501
									2013.24	-0.83717
									2013.24	-0.8593
									2013.21	-0.73757
									2013.21	-0.66014
									2013.21	-0.56058
									2013.21	-0.46102
									2013.28	-0.4169
									2013.35	-0.41703
									2013.45	-0.49464
									2013.54	-0.59438
									2013.54	-0.60544
									2013.57	-0.61654
									2013.64	-0.57243
									2013.64	-0.56137
									2013.66	-0.5061
									2013.76	-0.50627
									2013.78	-0.56163
									2013.83	-0.61703
									2013.88	-0.7388
									2013.92	-0.78313
									2013.95	-0.83849
									2013.95	-0.83849
									2014.02	-0.77224
									2014.04	-0.68379
									2014.14	-0.59547
									2014.21	-0.50711
									2014.37	-0.58485
									2014.4	-0.61808
									2014.47	-0.7067
									2014.47	-0.7067
									2014.47	-0.61821
									2014.61	-0.51891
									2014.68	-0.43055
									2014.68	-0.40842
									2014.68	-0.2978
									2014.68	-0.10975
									2014.68	0.05618
									2014.68	0.13362
									2014.68	0.11149
									2014.75	0.000743299
									2014.8	-0.07678
									2014.87	-0.18753
									2014.87	-0.26496
									2014.87	-0.30921
									2014.87	-0.37558
									2014.89	-0.47519
									2014.89	-0.56368
									2014.92	-0.61904
									2014.92	-0.67435
									2014.92	-0.70753
									2014.97	-0.76293
									2015.06	-0.7078
									2015.11	-0.66364
									2015.16	-0.59735
									2015.13	-0.59731
									2015.13	-0.64155
									2015.16	-0.68585
									2015.23	-0.80766
									2015.25	-0.82983
									2015.3	-0.90735
									2015.39	-1.00708
									2015.39	-1.01815
									2015.39	-1.01815
									2015.39	-1.01815
									2015.44	-1.0846
									2015.49	-1.15106
									2015.54	-1.1954
									2015.63	-1.26195
									2015.73	-1.25106
									2015.92	-1.20716
									2016.01	-1.16309
									2016.2	-1.21875
									2016.2	-1.21875
									2016.3	-1.21892
									2016.44	-1.14175
									2016.63	-1.00936
									2016.77	-0.899
									2016.82	-0.81059
									2016.86	-0.74431
									2017.01	-0.79988
									2017.15	-0.86651
									2017.2	-0.88872
									2017.34	-0.96642
									2017.43	-1.03297
									2017.53	-1.07739
									2017.58	-1.06642
									2017.69	-0.9892
									2017.84	-0.91203
									2017.86	-0.87889
									2017.93	-0.83477
									2018	-0.80171
									2018.03	-0.76857
									2018.24	-0.8464
									2018.24	-0.85746
									2018.31	-0.92396
									2018.33	-0.93507
									2018.45	-1.02379
									2018.52	-1.02392
									2018.62	-1.00197
									2018.64	-0.9467
									2018.78	-0.84741
									2018.98	-0.95838
									2019.05	-1.01382
									2019.38	-1.19142
									2019.38	-1.19142
									2019.47	-1.12522
									2019.52	-1.01469
									2019.69	-0.91544
									2019.71	-0.82699
									2019.76	-0.70539
									2019.78	-0.42888
									2019.8	-0.43999
									2020	-0.34061

## Sheet: Figure 7
							2002	0.96487	2002	-0.53855
							2002.01	0.96487	2002.09	-0.53855
							2002.01	0.94421	2002.11	-0.53857
							2002.15	0.87197	2002.18	-0.55573
							2002.35	0.74812	2002.27	-0.6071
							2002.46	0.64488	2002.27	-0.6071
							2002.46	0.63455	2002.27	-0.6071
							2002.61	0.55199	2002.25	-0.5387
							2002.68	0.51071	2002.27	-0.48744
							2002.68	0.51071	2002.36	-0.40206
							2002.74	0.45909	2002.36	-0.36787
							2002.77	0.46944	2002.46	-0.36795
							2002.92	0.55217	2002.5	-0.38509
							2002.97	0.60385	2002.55	-0.43642
							2002.99	0.70717	2002.61	-0.52195
							2003.08	0.78986	2002.61	-0.53905
							2003.17	0.88289	2002.61	-0.53905
							2003.24	0.96557	2002.75	-0.53917
							2003.28	1.05857	2002.77	-0.50501
							2003.3	1.12057	2002.8	-0.41956
							2003.33	1.14124	2002.8	-0.36828
							2003.33	1.14124	2002.89	-0.24871
							2003.35	1.14126	2002.91	-0.14616
							2003.35	1.14126	2002.98	0.04181
							2003.35	1.14126	2003.02	0.12723
							2003.35	1.14126	2003.05	0.19559
							2003.3	1.09991	2003.09	0.26392
							2003.3	1.00693	2003.09	0.26392
							2003.3	0.93462	2003.14	0.22969
							2003.32	0.80033	2003.14	0.22969
							2003.35	0.74869	2003.23	0.14413
							2003.35	0.7177	2003.23	0.14413
							2003.41	0.64543	2003.25	0.1783
							2003.48	0.57315	2003.27	0.21247
							2003.52	0.54218	2003.37	0.26366
							2003.59	0.42858	2003.46	0.33195
							2003.59	0.40792	2003.64	0.40015
							2003.61	0.33562	2003.77	0.4684
							2003.68	0.26335	2003.8	0.48547
							2003.7	0.21171	2003.96	0.60498
							2003.72	0.19106	2004.03	0.62201
							2003.72	0.1704	2004.03	0.62201
							2003.72	0.1704	2004.28	0.60468
							2003.74	0.11876	2004.3	0.60465
							2003.74	0.02578	2004.43	0.51906
							2003.85	-0.03614	2004.46	0.48485
							2003.85	-0.10845	2004.59	0.36506
							2003.92	-0.1704	2004.59	0.36506
							2003.92	-0.20139	2004.64	0.33083
							2003.99	-0.33565	2004.64	0.33083
							2003.99	-0.36664	2004.69	0.31369
							2004.05	-0.45958	2004.69	0.41625
							2004.05	-0.5009	2004.71	0.5188
							2004.07	-0.55254	2004.73	0.60424
							2004.16	-0.63514	2004.73	0.62134
							2004.18	-0.75909	2004.73	0.62134
							2004.18	-0.77975	2004.78	0.79224
							2004.18	-0.77975	2004.8	0.87768
							2004.23	-0.74873	2004.8	1.13409
							2004.29	-0.69704	2004.8	1.20247
							2004.36	-0.71767	2004.84	1.2879
							2004.36	-0.74866	2004.87	1.35625
							2004.36	-0.75899	2004.87	1.42463
							2004.43	-0.72796	2004.87	1.45882
							2004.45	-0.69695	2004.89	1.51008
							2004.45	-0.62464	2004.91	1.74937
							2004.41	-0.57301	2004.87	2.00582
							2004.38	-0.44906	2004.87	2.17676
							2004.45	-0.34571	2004.87	2.31352
							2004.5	-0.22172	2004.87	2.41608
							2004.52	-0.1184	2004.96	2.77497
							2004.52	-0.02543	2004.96	2.94591
							2004.54	0.05723	2004.96	3.11685
							2004.54	0.13988	2004.96	3.27069
							2004.57	0.23286	2004.98	3.44161
							2004.57	0.37749	2004.98	3.62965
							2004.57	0.46014	2004.96	4.00574
							2004.57	0.54278	2004.96	4.17668
							2004.57	0.67708	2004.96	4.38181
							2004.59	0.7804	2004.96	4.55275
							2004.64	0.88373	2005.05	4.31334
							2004.68	0.99739	2005.16	3.81751
							2004.7	1.01807	2005.25	3.42426
							2004.7	1.01807	2005.25	3.11657
							2004.75	0.92512	2005.25	2.77469
							2004.77	0.86315	2005.28	2.3986
							2004.81	0.7702	2005.28	2.17638
							2004.81	0.74954	2005.28	1.88578
							2004.81	0.74954	2005.28	1.68065
							2004.86	0.63592	2005.28	1.68065
							2004.88	0.50164	2005.35	1.81734
							2004.9	0.47066	2005.41	2.0224
							2004.92	0.41902	2005.41	2.05659
							2004.92	0.41902	2005.46	2.22748
							2004.94	0.50168	2005.46	2.27877
							2004.95	0.63597	2005.5	2.26163
							2004.95	0.71862	2005.55	2.2274
							2004.99	0.80129	2005.6	2.17607
							2005.04	0.91495	2005.64	2.03928
							2005.12	1.05963	2005.71	1.93665
							2005.19	1.2043	2005.73	1.91953
							2005.28	1.33865	2005.78	2.02205
							2005.33	1.46264	2005.78	2.19299
							2005.33	1.50396	2005.82	2.44936
							2005.33	1.58661	2005.87	2.63735
							2005.37	1.77258	2005.87	2.36385
							2005.4	1.8759	2005.91	2.17577
							2005.46	2.1652	2005.96	2.03897
							2005.49	2.28918	2006.01	1.90218
							2005.55	2.46484	2006.07	1.61152
							2005.58	2.54749	2006.1	1.54312
							2005.58	2.58882	2006.14	1.49179
							2005.6	2.66114	2006.21	1.23532
							2005.62	2.77479	2006.21	1.23532
							2005.69	2.81615	2006.26	0.92758
							2005.69	2.77483	2006.26	0.8763
							2005.73	2.63023	2006.26	0.75664
							2005.73	2.50626	2006.35	0.79074
							2005.73	2.41329	2006.53	0.77348
							2005.75	2.279	2006.6	0.58538
							2005.77	2.16538	2006.6	0.56828
							2005.8	2.03109	2006.6	0.92726
							2005.82	2.00011	2006.55	1.06405
							2005.86	1.94848	2006.57	1.28625
							2005.88	1.9485	2006.71	1.61091
							2006	2.04154	2006.8	1.45698
							2006.02	2.13452	2006.82	1.38858
							2006.06	2.06224	2006.89	1.18339
							2006.06	2.03124	2006.89	1.16629
							2006.06	1.88662	2006.89	1.16629
							2006.04	1.84528	2006.89	1.20048
							2006.04	1.72131	2006.96	1.2517
							2006.04	1.72131	2006.98	1.30296
							2006.06	1.54571	2007.01	1.37131
							2006.06	1.43207	2007.01	1.4226
							2006.08	1.40109	2007.01	1.28584
							2006.08	1.33911	2007.03	1.28582
							2006.08	1.28745	2007.05	1.23452
							2006.1	1.19449	2007.07	1.2174
							2006.15	1.1222	2007.1	1.1661
							2006.24	0.96729	2007.12	1.0977
							2006.28	0.88467	2007.17	1.01219
							2006.28	0.85368	2007.17	1.01219
							2006.32	0.77106	2007.17	1.01219
							2006.32	0.70908	2007.3	1.13172
							2006.32	0.66776	2007.3	1.13172
							2006.37	0.55415	2007.32	1.28554
							2006.39	0.52317	2007.35	1.3368
							2006.39	0.36821	2007.39	1.28548
							2006.43	0.33724	2007.42	1.19998
							2006.48	0.23396	2007.46	1.11447
							2006.48	0.17198	2007.46	1.06319
							2006.48	0.05834	2007.55	0.92635
							2006.5	-0.02429	2007.6	0.82374
							2006.5	-0.10694	2007.62	0.78953
							2006.52	-0.18957	2007.67	0.7553
							2006.59	-0.3135	2007.71	0.80654
							2006.59	-0.36515	2007.71	0.96039
							2006.63	-0.42711	2007.71	1.08005
							2006.63	-0.43744	2007.78	1.07998
							2006.65	-0.5304	2007.85	1.02863
							2006.65	-0.5304	2007.89	1.06278
							2006.7	-0.64401	2007.96	1.14818
							2006.7	-0.64401	2007.96	1.28494
							2006.81	-0.5923	2007.98	1.3362
							2006.85	-0.56128	2008.03	1.33615
							2006.92	-0.4786	2008.03	1.25068
							2007.01	-0.40623	2008.1	1.09677
							2007.03	-0.29258	2008.17	0.89158
							2007.12	-0.13757	2008.19	0.82318
							2007.21	0.05876	2008.35	0.41277
							2007.23	0.15175	2008.35	0.41277
							2007.25	0.25507	2008.39	0.13923
							2007.3	0.33774	2008.44	0.0879
							2007.3	0.28609	2008.46	0.05369
							2007.25	0.11044	2008.62	-0.13449
							2007.32	0.0175	2008.64	-0.15161
							2007.32	-0.06514	2008.64	-0.13452
							2007.32	-0.12713	2008.71	0.10474
							2007.34	-0.23042	2008.71	0.19021
							2007.36	-0.30272	2008.78	0.25852
							2007.47	-0.28199	2008.85	0.24136
							2007.5	-0.22	2008.99	0.25832
							2007.59	-0.1373	2009.1	0.24112
							2007.76	-0.01323	2009.21	0.20682
							2007.85	0.09012	2009.26	0.17259
							2008.01	-0.00276	2009.28	0.05291
							2008.03	-0.02341	2009.3	0.00161
							2008.1	-0.08536	2009.4	0.0699
							2008.1	-0.09569	2009.42	0.24082
							2008.28	-0.02327	2009.44	0.25789
							2008.32	0.04907	2009.53	0.32618
							2008.45	-0.02317	2009.55	0.32616
							2008.47	-0.19878	2009.6	0.29193
							2008.47	-0.19878	2009.62	0.12097
							2008.56	-0.37435	2009.65	0.05257
							2008.67	-0.51891	2009.69	-0.01585
							2008.85	-0.47749	2009.78	-0.15269
							2008.94	-0.43611	2009.78	-0.15269
							2009.05	-0.36373	2009.87	-0.28953
							2009.12	-0.30171	2009.94	-0.35797
							2009.34	-0.32225	2010.17	-0.51203
							2009.47	-0.47713	2010.17	-0.51203
							2009.58	-0.55971	2010.17	-0.51203
							2009.67	-0.55966	2010.33	-0.59765
							2009.76	-0.48729	2010.42	-0.63193
							2009.9	-0.42523	2010.42	-0.49518
							2009.98	-0.47684	2010.42	-0.40971
							2009.98	-0.53882	2010.47	-0.23881
							2010.03	-0.59045	2010.51	-0.1021
							2010.03	-0.59045	2010.56	-0.03377
							2010.09	-0.70404	2010.74	-0.10232
							2010.09	-0.74537	2010.74	-0.11941
							2010.18	-0.81763	2010.87	-0.2392
							2010.32	-0.82788	2010.97	-0.27347
							2010.43	-0.81749	2011.01	-0.15386
							2010.45	-0.86913	2011.06	-0.01715
							2010.47	-0.90011	2011.1	0.13665
							2010.52	-0.96207	2011.15	0.22208
							2010.52	-0.96207	2011.24	0.32456
							2010.54	-0.98272	2011.26	0.32454
							2010.58	-0.99302	2011.33	0.18772
							2010.6	-0.94136	2011.38	0.05093
							2010.67	-0.87933	2011.38	-0.000356576
							2010.67	-0.82768	2011.47	-0.22267
							2010.69	-0.79668	2011.51	-0.13724
							2010.72	-0.76567	2011.51	-0.08596
							2010.78	-0.79662	2011.53	0.11915
							2010.87	-0.81724	2011.58	0.20458
							2010.89	-0.81722	2011.67	0.20449
							2010.92	-0.87919	2011.76	0.03346
							2010.96	-0.89983	2011.76	0.01637
							2010.96	-0.89983	2011.83	-0.17173
							2011.05	-0.84812	2011.83	-0.2572
							2011.12	-0.79643	2011.83	-0.30848
							2011.16	-0.76542	2011.83	-0.34267
							2011.21	-0.75506	2011.9	-0.29145
							2011.34	-0.81697	2011.97	-0.22314
							2011.34	-0.83763	2011.99	-0.15479
							2011.38	-0.85826	2012.04	-0.08645
							2011.49	-0.90985	2012.08	-0.01812
							2011.58	-0.92013	2012.13	0.05021
							2011.72	-0.84774	2012.19	0.03305
							2011.83	-0.77536	2012.35	-0.22351
							2011.87	-0.68236	2012.49	-0.42877
							2011.96	-0.53768	2012.51	-0.41169
							2012.03	-0.41368	2012.54	-0.25787
							2012.14	-0.23799	2012.6	-0.15537
							2012.23	-0.08298	2012.72	-0.03582
							2012.25	-0.03132	2012.79	0.03249
							2012.25	-0.03132	2012.97	-0.05315
							2012.25	-0.03132	2012.97	-0.07025
							2012.34	-0.12424	2013.08	-0.17292
							2012.34	-0.12424	2013.15	-0.25845
							2012.36	-0.19654	2013.15	-0.25845
							2012.39	-0.22752	2013.15	-0.20717
							2012.41	-0.27916	2013.22	-0.13886
							2012.43	-0.31014	2013.31	-0.01929
							2012.47	-0.39276	2013.36	0.03195
							2012.5	-0.42374	2013.61	-0.19051
							2012.5	-0.46506	2013.61	-0.2076
							2012.54	-0.56834	2013.67	-0.29314
							2012.54	-0.56834	2013.81	-0.37874
							2012.54	-0.56834	2014.04	-0.31058
							2012.61	-0.54764	2014.22	-0.24237
							2012.65	-0.51663	2014.29	-0.25953
							2012.67	-0.49595	2014.49	-0.37939
							2012.7	-0.48561	2014.49	-0.37939
							2012.74	-0.44426	2014.74	-0.27706
							2012.76	-0.43392	2014.77	-0.24289
							2012.85	-0.47519	2014.99	-0.36277
							2012.85	-0.48552	2015.06	-0.39702
							2012.87	-0.49584	2015.2	-0.5339
							2012.98	-0.56809	2015.34	-0.6195
							2013.03	-0.59906	2015.43	-0.56831
							2013.1	-0.60935	2015.4	-0.55119
							2013.12	-0.599	2015.52	-0.43164
							2013.16	-0.54733	2015.54	-0.38038
							2013.27	-0.47495	2015.63	-0.41465
							2013.38	-0.42323	2015.68	-0.43179
							2013.52	-0.35084	2015.79	-0.58575
							2013.63	-0.29912	2015.81	-0.58577
							2013.7	-0.26809	2015.93	-0.70553
							2013.85	-0.20602	2015.99	-0.75688
							2014.01	-0.15428	2016.09	-0.77406
							2014.12	-0.12322	2016.15	-0.79122
							2014.16	-0.10254	2016.45	-0.77441
							2014.25	-0.06116	2016.5	-0.74026
							2014.28	-0.06115	2016.56	-0.65486
							2014.32	-0.06112	2016.65	-0.53528
							2014.48	-0.10236	2016.72	-0.44988
							2014.48	-0.10236	2016.75	-0.4499
							2014.59	-0.16428	2016.79	-0.44994
							2014.67	-0.22621	2016.86	-0.50129
							2014.81	-0.31911	2017.06	-0.65533
							2014.9	-0.39137	2017.18	-0.72382
							2014.98	-0.46363	2017.29	-0.7923
							2015.07	-0.52557	2017.45	-0.87792
							2015.1	-0.55655	2017.5	-0.91215
							2015.16	-0.60816	2017.68	-0.96361
							2015.32	-0.60807	2017.75	-0.99786
							2015.56	-0.58727	2017.77	-0.91241
							2015.67	-0.52522	2017.77	-0.84404
							2015.76	-0.4322	2017.88	-0.86124
							2015.83	-0.31852	2018.07	-1.03235
							2015.92	-0.2255	2018.07	-1.03235
							2016.05	-0.1531	2018.09	-1.10075
							2016.19	-0.04972	2018.23	-1.16925
							2016.3	-0.00834	2018.34	-1.23774
							2016.39	0.01238	2018.5	-1.16951
							2016.5	0.02277	2018.77	-1.1014
							2016.68	0.0332	2018.77	-1.11849
							2016.83	0.03329	2018.95	-1.15285
							2016.83	0.03329	2019.11	-1.20429
							2016.85	0.02297	2019.29	-1.30702
							2016.85	0.01264	2019.43	-1.34134
							2016.92	-0.03897	2019.45	-1.35846
							2017.01	-0.14223	2019.8	-1.56391
							2017.03	-0.19387	2019.8	-1.56391
							2017.12	-0.34877	2020	-1.82058
							2017.16	-0.43139
							2017.27	-0.51397
							2017.47	-0.65849
							2017.65	-0.62739
							2017.65	-0.62739
							2017.72	-0.56537
							2017.72	-0.51372
							2017.78	-0.44137
							2017.85	-0.31736
							2017.92	-0.18303
							2018.08	-0.07963
							2018.1	-0.06929
							2018.16	-0.00726
							2018.25	0.05477
							2018.34	0.09614
							2018.45	0.08588
							2018.65	0.02401
							2018.72	-0.02761
							2018.76	-0.05857
							2018.79	-0.05856
							2018.9	-0.04817
							2018.9	-0.04817
							2018.9	0.00349
							2018.97	0.10683
							2019.03	0.18951
							2019.05	0.23085
							2019.12	0.3032
							2019.21	0.35491
							2019.26	0.39625
							2019.34	0.48928
							2019.52	0.5617
							2019.59	0.60306
							2019.66	0.64442
							2019.7	0.68577
							2019.81	0.71682
							2020	0.76855

## Sheet: Figure 8
									2003.98	3.26984	2000.14	-0.39662
									2004.16	3.20653	2000.16	-0.37405
									2004.2	3.17482	2000.19	-0.35899
									2004.27	3.06378	2000.19	-0.32896
									2004.31	3.0162	2000.19	-0.31395
									2004.4	2.79407	2000.16	-0.28397
									2004.42	2.7306	2000.22	-0.22382
									2004.51	2.54021	2000.22	-0.21631
									2004.53	2.41325	2000.24	-0.21626
									2004.58	2.23869	2000.27	-0.23873
									2004.6	2.20696	2000.32	-0.26116
									2004.73	2.01662	2000.4	-0.28353
									2004.73	2.01662	2000.43	-0.29099
									2004.73	2.15948	2000.53	-0.33583
									2004.77	2.19127	2000.53	-0.33583
									2004.77	2.19127	2000.53	-0.33583
									2004.86	2.19135	2000.55	-0.36581
									2004.93	2.19142	2000.63	-0.38819
									2005.02	2.15976	2000.66	-0.39564
									2005.08	2.14395	2000.68	-0.41812
									2005.21	2.08059	2000.74	-0.42553
									2005.3	2.03306	2000.74	-0.43303
									2005.41	1.92206	2000.76	-0.43298
									2005.48	1.82688	2000.76	-0.43298
									2005.56	1.68411	2000.76	-0.43298
									2005.67	1.52549	2000.76	-0.38794
									2005.74	1.39857	2000.76	-0.35041
									2005.76	1.25574	2000.76	-0.30537
									2005.81	1.14467	2000.79	-0.2828
									2005.83	1.0812	2000.84	-0.26769
									2005.83	1.06533	2000.84	-0.26769
									2005.92	1.06542	2000.87	-0.2301
									2006	1.11312	2000.87	-0.2301
									2006.07	1.17668	2000.89	-0.26759
									2006.16	1.24026	2000.92	-0.29757
									2006.18	1.24028	2000.97	-0.31999
									2006.22	1.1927	2000.97	-0.35752
									2006.27	1.12925	2001	-0.38
									2006.36	1.04998	2001	-0.3875
									2006.49	0.90725	2001	-0.3875
									2006.53	0.87555	2001	-0.34246
									2006.66	0.79631	2001	-0.28241
									2006.68	0.79634	2000.97	-0.2224
									2006.88	0.66955	2000.95	-0.19993
									2006.88	0.66955	2000.95	-0.14738
									2007.19	0.57461	2000.9	-0.07241
									2007.34	0.54302	2000.92	0.01772
									2007.45	0.54313	2001	0.10795
									2007.74	0.51166	2001.05	0.18311
									2007.82	0.51175	2001.19	0.3335
									2007.98	0.49603	2001.27	0.42372
									2008	0.49605	2001.27	0.48378
									2008.26	0.46457	2001.29	0.53638
									2008.39	0.48057	2001.37	0.68666
									2008.46	0.49651	2001.37	0.76923
									2008.7	0.56024	2001.4	0.79931
									2008.79	0.62382	2001.43	0.8444
									2008.96	0.70336	2001.43	0.93448
									2009.11	0.81462	2001.51	1.03222
									2009.11	0.81462	2001.53	1.12235
									2009.14	0.81464	2001.58	1.17499
									2009.2	0.75121	2001.61	1.25762
									2009.25	0.62427	2001.64	1.21263
									2009.36	0.37042	2001.64	1.08501
									2009.36	0.37042	2001.63	0.99493
									2009.36	0.17994	2001.71	0.90499
									2009.4	0.06887	2001.71	0.85995
									2009.42	-0.05809	2001.71	0.84494
									2009.58	-0.40714	2001.79	0.755
									2009.6	-0.47061	2001.81	0.73253
									2009.73	-0.37524	2001.84	0.68003
									2009.82	-0.26405	2001.87	0.66507
									2009.91	-0.20047	2001.87	0.66507
									2009.91	-0.20047	2001.94	0.68023
									2009.97	-0.2004	2001.94	0.62768
									2010.1	-0.24789	2001.94	0.59765
									2010.24	-0.343	2001.94	0.55261
									2010.32	-0.37466	2001.94	0.50006
									2010.78	-0.51706	2001.94	0.45502
									2011.13	-0.54846	2001.99	0.42509
									2011.4	-0.56407	2002.02	0.40262
									2011.7	-0.57964	2002.02	0.3801
									2011.99	-0.59523	2002.02	0.35007
									2012.23	-0.59499	2002.02	0.32755
									2012.53	-0.57881	2002.02	0.25999
									2012.71	-0.56277	2002.02	0.21495
									2013.17	-0.56231	2002.02	0.21495
									2013.5	-0.53024	2001.94	0.15475
									2013.78	-0.52996	2001.94	0.13974
									2013.8	-0.51406	2001.97	0.09474
									2014.29	-0.48184	2001.94	0.11721
									2014.39	-0.40237	2002.02	0.17742
									2014.9	-0.38599	2002.12	0.23016
									2015.03	-0.35412	2002.15	0.24522
									2015.09	-0.33818	2002.18	0.2828
									2015.33	-0.25857	2002.23	0.32794
									2015.42	-0.22674	2002.28	0.38059
									2015.51	-0.21078	2002.38	0.35076
									2015.71	-0.21059	2002.44	0.33584
									2016.03	-0.17852	2002.46	0.29836
									2016.12	-0.17843	2002.46	0.2383
									2016.45	-0.14636	2002.49	0.17079
									2016.47	-0.13046	2002.46	0.09567
									2016.82	-0.16186	2002.46	0.06564
									2017.04	-0.17752	2002.51	0.0207
									2017.11	-0.17745	2002.54	-0.05432
									2017.3	-0.209	2002.54	-0.06183
									2017.48	-0.28819	2002.67	-0.11413
									2017.66	-0.31976	2002.72	-0.12904
									2017.87	-0.38304	2002.74	-0.16653
									2018.03	-0.43051	2002.74	-0.21908
									2018.29	-0.43025	2002.72	-0.24915
									2018.71	-0.42983	2002.77	-0.38418
									2018.84	-0.38208	2002.74	-0.38423
									2019.14	-0.30242	2002.79	-0.42917
									2019.3	-0.12766	2002.82	-0.43663
									2019.47	-0.000503765	2002.82	-0.43663
									2019.56	0.12657	2002.92	-0.34635
									2019.73	0.17436	2002.95	-0.32378
									2019.78	0.1744	2002.95	-0.24871
									2019.95	0.17458	2003.03	-0.24857
											2003.19	-0.34586
											2003.26	-0.40577
											2003.26	-0.44331
											2003.29	-0.45076
											2003.37	-0.41308
											2003.42	-0.36044
											2003.45	-0.29283
											2003.47	-0.2102
											2003.5	-0.14259
											2003.53	-0.07498
											2003.53	-0.02994
											2003.58	0.00769
											2003.61	0.06029
											2003.66	0.09792
											2003.68	0.09046
											2003.79	0.0231
											2003.81	-0.00688
											2003.89	-0.05178
											2003.89	-0.0818
											2003.89	-0.10432
											2003.89	-0.12685
											2003.89	-0.14186
											2003.97	-0.10418
											2003.97	-0.08166
											2003.97	-0.0216
											2004.1	0.00867
											2004.1	0.00867
											2004.15	-0.02877
											2004.2	-0.08122
											2004.2	-0.08122
											2004.23	-0.08868
											2004.33	-0.05845
											2004.39	-0.00581
											2004.44	0.06185
											2004.54	0.03202
											2004.62	-0.11046
											2004.62	-0.11797
											2004.62	-0.148
											2004.7	-0.21541
											2004.83	-0.29024
											2004.83	-0.29024
											2004.88	-0.30515
											2004.88	-0.29765
											2004.88	-0.26011
											2004.9	-0.24505
											2004.91	-0.20751
											2004.93	-0.20747
											2005.01	-0.28989
											2005.03	-0.28985
											2005.06	-0.30481
											2005.06	-0.32733
											2005.06	-0.34234
											2005.06	-0.35736
											2005.14	-0.39475
											2005.14	-0.40225
											2005.14	-0.40225
											2005.14	-0.41727
											2005.22	-0.37208
											2005.24	-0.35702
											2005.27	-0.32694
											2005.37	-0.37179
											2005.42	-0.39421
											2005.55	-0.47654
											2005.53	-0.47659
											2005.48	-0.41663
											2005.55	-0.37144
											2005.58	-0.37139
											2005.76	-0.45363
											2005.76	-0.46113
											2005.76	-0.46113
											2005.79	-0.52865
											2005.79	-0.53615
											2005.87	-0.57354
											2005.87	-0.58855
											2005.92	-0.60347
											2005.99	-0.61834
											2006.1	-0.65568
											2006.1	-0.65568
											2006.1	-0.65568
											2006.1	-0.67069
											2006.15	-0.72314
											2006.15	-0.72314
											2006.1	-0.74576
											2006.1	-0.74576
											2006.15	-0.76818
											2006.15	-0.76818
											2006.25	-0.71544
											2006.31	-0.68531
											2006.39	-0.64763
											2006.44	-0.59499
											2006.44	-0.57247
											2006.46	-0.53488
											2006.46	-0.51236
											2006.52	-0.51226
											2006.59	-0.52713
											2006.7	-0.57198
											2006.72	-0.59445
											2006.72	-0.59445
											2006.72	-0.60196
											2006.72	-0.63198
											2006.78	-0.66191
											2006.83	-0.69184
											2006.83	-0.69184
											2006.8	-0.68438
											2007.01	-0.61643
											2007.12	-0.56369
											2007.12	-0.53366
											2007.12	-0.44358
											2007.17	-0.37592
											2007.22	-0.32327
											2007.25	-0.2932
											2007.33	-0.29305
											2007.35	-0.30051
											2007.43	-0.33039
											2007.51	-0.3978
											2007.56	-0.47278
											2007.61	-0.51021
											2007.66	-0.61521
											2007.66	-0.67526
											2007.66	-0.69028
											2007.84	-0.78752
											2007.92	-0.80239
											2008.08	-0.8021
											2008.21	-0.80185
											2008.21	-0.77183
											2008.31	-0.71908
											2008.34	-0.68901
											2008.49	-0.62115
											2008.57	-0.56846
											2008.6	-0.50835
											2008.76	-0.42549
											2008.81	-0.36533
											2008.84	-0.34276
											2008.99	-0.40253
											2008.99	-0.40253
											2008.99	-0.3725
											2009.1	-0.31976
											2009.18	-0.29709
											2009.18	-0.29709
											2009.41	-0.40174
											2009.43	-0.41671
											2009.51	-0.47662
											2009.67	-0.56641
											2009.69	-0.57386
											2009.75	-0.59629
											2009.85	-0.6036
											2009.9	-0.52843
											2009.98	-0.46823
											2010.01	-0.46067
											2010.09	-0.42299
											2010.09	-0.42299
											2010.11	-0.42294
											2010.16	-0.34778
											2010.22	-0.29513
											2010.27	-0.2575
											2010.3	-0.21992
											2010.32	-0.18984
											2010.35	-0.17478
											2010.43	-0.1371
											2010.53	-0.16693
											2010.53	-0.16693
											2010.56	-0.16688
											2010.58	-0.17434
											2010.63	-0.16674
											2010.74	-0.12901
											2010.82	-0.0688
											2010.95	-0.02352
											2011.05	0.02922
											2011.21	0.007
											2011.24	-0.000460799
											2011.34	-0.0378
											2011.42	-0.07519
											2011.52	-0.10502
											2011.57	-0.12744
											2011.68	-0.13475
											2011.78	-0.10453
											2011.81	-0.07445
											2011.83	-0.02186
											2011.91	0.01582
											2011.94	0.0459
											2011.99	0.0535
											2012.12	0.01621
											2012.12	0.01621
											2012.17	-0.03624
											2012.2	-0.0512
											2012.3	-0.08854
											2012.33	-0.096
											2012.46	-0.08074
											2012.54	-0.05807
											2012.56	-0.01298
											2012.62	0.04717
											2012.67	0.06979
											2012.77	0.10752
											2012.88	0.10771
											2012.88	0.10771
											2012.95	0.07783
											2013.03	0.01042
											2013.06	-0.01205
											2013.03	-0.03462
											2013	-0.11725
											2013	-0.11725
											2013.16	-0.02687
											2013.29	0.04844
											2013.32	0.07101
											2013.4	0.13872
											2013.48	0.23645
											2013.53	0.27409
											2013.61	0.34179
											2013.69	0.4095
											2013.82	0.47731
											2013.87	0.55247
											2013.9	0.60507
											2013.98	0.64275
											2014	0.67283
											2014.03	0.67288
											2014.03	0.67288
											2014.03	0.68038
											2014.11	0.643
											2014.13	0.62052
											2014.16	0.61307
											2014.21	0.61316
											2014.34	0.64344
											2014.44	0.68867
											2014.44	0.68867
											2014.44	0.68867
											2014.6	0.63642
											2014.73	0.58411
											2014.73	0.58411
											2014.83	0.61434
											2014.83	0.65187
											2014.84	0.70442
											2014.97	0.77973
											2014.99	0.80981
											2015.02	0.83988
											2015.07	0.83998
											2015.17	0.78763
											2015.28	0.69774
											2015.3	0.68278
											2015.41	0.61541
											2015.49	0.56301
											2015.56	0.53313
											2015.59	0.51817
											2015.67	0.47327
											2015.67	0.47327
											2015.69	0.47332
											2015.77	0.511
											2015.82	0.53362
											2015.85	0.55619
											2015.9	0.52626
											2016.03	0.48146
											2016.06	0.4665
											2016.21	0.40674
											2016.29	0.38436
											2016.39	0.36204
											2016.47	0.33966
											2016.5	0.33221
											2016.68	0.33255
											2016.71	0.3326
											2016.84	0.26528
											2016.94	0.22794
											2017.02	0.21307
											2017.02	0.19806
											2017.04	0.19811
											2016.99	0.21302
											2016.99	0.25056
											2016.99	0.28809
											2017.25	0.21351
											2017.33	0.20615
											2017.31	0.25865
											2017.33	0.33377
											2017.46	0.40908
											2017.57	0.48435
											2017.62	0.5445
											2017.65	0.58959
											2017.8	0.57487
											2017.85	0.53743
											2017.93	0.51506
											2018.17	0.43292
											2018.3	0.44818
											2018.43	0.50848
											2018.51	0.53865
											2018.58	0.59135
											2018.64	0.60646
											2018.71	0.62913
											2018.92	0.59949
											2019.03	0.56215
											2019.21	0.47992
											2019.34	0.42761
											2019.39	0.42771
											2019.44	0.42781
											2019.57	0.42805
											2019.62	0.45067
											2020.07	0.51906
											2020.07	0.52657

## Sheet: Figure 9(a)
							Low risk	0.91	0.11	0.11
							Moderate risk	0.06	0.91	0.01
							High risk	0.06	0.02	0.91

## Sheet: Figure 9(b)
								Low risk	0.99	0.36	0.01
								Moderate risk	0.02	0.36	0.09
								High risk	0.01	0.31	0.92

## Sheet: Figure 9(c)
									Low risk	0.98	0.01	0.26
									Moderate risk	0.03	0.97	0.01
									High risk	0.02	0.05	0.76

## Sheet: Figure 10
										Low risk	0.97	0.76	0.08
										Moderate risk	0.01	0.12	0.02
										High risk	0.02	0.15	0.93

## Sheet: Figure 11
									2002	0.54044	2001.93	0.55248
									2002.03	0.63842	2002	0.57992
									2002.12	0.69474	2002.07	0.66658
									2002.12	0.69474	2002.07	0.66658
									2002.17	0.64394	2002.15	0.6644
									2002.17	0.64394	2002.28	0.59097
									2002.19	0.62347	2002.38	0.52885
									2002.21	0.61288	2002.47	0.46673
									2002.28	0.56136	2002.47	0.46673
									2002.28	0.56136	2002.49	0.46601
									2002.33	0.58952	2002.56	0.50331
									2002.33	0.58952	2002.59	0.51246
									2002.42	0.53727	2002.64	0.54062
									2002.49	0.54497	2002.68	0.51943
									2002.5	0.56471	2002.68	0.51943
									2002.57	0.60201	2002.68	0.51943
									2002.57	0.60201	2002.71	0.51871
									2002.69	0.60826	2002.8	0.47633
									2002.78	0.60536	2002.8	0.47633
									2002.9	0.57213	2002.85	0.48475
									2002.99	0.52975	2002.9	0.52278
									2002.99	0.52975	2002.99	0.55936
									2003.11	0.58535	2003.09	0.62556
									2003.13	0.5945	2003.2	0.56272
									2003.16	0.60364	2003.23	0.55212
									2003.16	0.60364	2003.25	0.51192
									2003.18	0.56344	2003.32	0.48013
									2003.3	0.53021	2003.39	0.40887
									2003.32	0.47026	2003.43	0.37781
									2003.36	0.41946	2003.43	0.37781
									2003.41	0.3588	2003.5	0.34603
									2003.48	0.31714	2003.57	0.27477
									2003.5	0.29668	2003.62	0.25358
									2003.55	0.24588	2003.64	0.22324
									2003.55	0.24588	2003.76	0.23936
									2003.69	0.29088	2003.81	0.27739
									2003.76	0.33806	2003.83	0.29641
									2003.83	0.32602	2003.85	0.29568
									2003.88	0.28509	2003.85	0.29568
									2003.95	0.25331	2003.92	0.2639
									2004.02	0.20178	2004.02	0.20178
									2004.02	0.20178	2004.11	0.1594
									2004.08	0.10091	2004.15	0.13822
									2004.08	0.10091	2004.22	0.05708
									2004.15	0.079	2004.29	0.05491
									2004.15	0.079	2004.34	0.05346
									2004.24	0.00701	2004.34	0.05346
									2004.29	0.04504	2004.36	0.06261
									2004.34	0.08307	2004.44	0.09004
									2004.44	0.11965	2004.48	0.1182
									2004.51	0.14709	2004.62	0.07438
									2004.62	0.06451	2004.69	0.03272
									2004.62	0.06451	2004.69	0.03272
									2004.6	0.1738	2004.72	0.12083
									2004.56	0.26408	2004.72	0.12083
									2004.56	0.31343	2004.58	0.1844
									2004.56	0.36278	2004.58	0.23375
									2004.57	0.44174	2004.51	0.30501
									2004.59	0.50024	2004.52	0.32475
									2004.62	0.55873	2004.57	0.41213
									2004.69	0.64539	2004.59	0.46076
									2004.77	0.74191	2004.64	0.51853
									2004.79	0.82015	2004.64	0.53827
									2004.8	0.89911	2004.79	0.61288
									2004.8	0.95833	2004.79	0.71158
									2004.85	1.07532	2004.75	0.87095
									2004.92	1.17185	2004.71	1.02045
									2004.98	1.32832	2004.71	1.13889
									2004.96	1.41787	2004.74	1.29608
									2004.96	1.53631	2004.79	1.41307
									2004.96	1.55605	2004.89	1.54835
									2004.98	1.48624	2004.92	1.61672
									2005.01	1.43616	2004.92	1.61672
									2005.05	1.35575	2005.03	1.53414
									2005.07	1.25633	2005.08	1.44386
									2005.09	1.15691	2005.07	1.39451
									2005.13	1.02715	2005.14	1.31338
									2005.15	0.91785	2005.21	1.19276
									2005.19	0.79796	2005.23	1.16243
									2005.24	0.66821	2005.27	1.05241
									2005.28	0.63715	2005.32	0.99174
									2005.28	0.60754	2005.34	0.95154
									2005.4	0.6434	2005.39	0.87113
									2005.5	0.68985	2005.41	0.83092
									2005.59	0.74617	2005.43	0.80059
									2005.71	0.7919	2005.43	0.79072
									2005.74	0.80104	2005.43	0.74137
									2005.88	0.86579	2005.43	0.74137
									2005.88	0.86579	2005.5	0.74907
									2005.93	0.85447	2005.62	0.7948
									2005.93	0.83473	2005.71	0.84125
									2005.97	0.7938	2005.81	0.89757
									2005.97	0.73458	2005.88	0.92501
									2005.97	0.68523	2005.91	0.92428
									2005.99	0.60555	2005.93	0.92356
									2005.99	0.54633	2006.02	0.90092
									2006.01	0.46664	2006.05	0.9002
									2006.03	0.41657	2006.05	0.9002
									2006.07	0.34603	2006.12	0.84867
									2006.07	0.31642	2006.16	0.81761
									2006.19	0.24371	2006.16	0.77813
									2006.33	0.29858	2006.18	0.76754
									2006.4	0.22732	2006.21	0.73721
									2006.42	0.20685	2006.2	0.68786
									2006.44	0.12717	2006.2	0.68786
									2006.49	0.05663	2006.2	0.61877
									2006.55	-0.03437	2006.27	0.48828
									2006.55	-0.04424	2006.33	0.37754
									2006.63	0.00293	2006.35	0.25838
									2006.7	0.07972	2006.38	0.23791
									2006.7	0.10933	2006.52	0.25331
									2006.81	-0.00286	2006.54	0.27232
									2006.81	-0.00286	2006.61	0.28989
									2006.89	-0.0149	2006.64	0.24968
									2007	-0.04814	2006.66	0.18974
									2007.21	-0.0744	2006.65	0.10091
									2007.29	0.032	2006.6	-0.04569
									2007.31	0.07076	2006.58	-0.06471
									2007.41	0.13695	2006.65	-0.07675
									2007.56	0.27078	2006.77	-0.03102
									2007.58	0.32928	2006.77	0.01833
									2007.58	0.26019	2006.77	0.01833
									2007.58	0.26019	2006.98	-0.00793
									2007.65	0.17905	2007.09	-0.09051
									2007.72	0.1374	2007.1	-0.07077
									2007.72	0.1374	2007.22	-0.00531
									2007.74	0.13668	2007.22	0.03417
									2007.74	0.17616	2007.22	0.06378
									2007.79	0.25367	2007.25	0.16176
									2007.84	0.33118	2007.3	0.26888
									2007.89	0.39882	2007.37	0.34567
									2007.89	0.36921	2007.4	0.38442
									2007.94	0.29867	2007.56	0.34974
									2007.96	0.22886	2007.58	0.31941
									2008.02	0.13785	2007.6	0.26933
									2008.05	0.08778	2007.6	0.25946
									2008.04	0.05817	2007.68	0.2869
									2008.12	0.08561	2007.77	0.34322
									2008.16	0.11377	2007.82	0.37138
									2008.21	0.13206	2007.96	0.25847
									2008.24	0.15107	2007.96	0.25847
									2008.28	0.05093	2008.17	0.37039
									2008.3	0.03046	2008.17	0.4
									2008.32	-0.00974	2008.2	0.42888
									2008.32	-0.04922	2008.36	0.36459
									2008.39	-0.08101	2008.36	0.28563
									2008.39	-0.08101	2008.4	0.2447
									2008.44	-0.09232	2008.43	0.17489
									2008.51	-0.11424	2008.49	0.12337
									2008.6	-0.13688	2008.49	0.1135
									2008.72	-0.1405	2008.56	0.07184
									2008.77	-0.17156	2008.65	-0.01001
									2008.79	-0.20189	2008.79	-0.09332
									2008.86	-0.24354	2009.05	-0.23947
									2008.93	-0.24572	2009.09	-0.26066
									2009.05	-0.26908	2009.19	-0.26356
									2009.07	-0.2698	2009.32	-0.40608
									2009.23	-0.27487	2009.32	-0.44556
									2009.23	-0.27487	2009.51	-0.55006
									2009.26	-0.29534	2009.77	-0.56789
									2009.35	-0.35746	2009.77	-0.56789
									2009.42	-0.40898	2009.74	-0.5573
									2009.46	-0.44004	2009.91	-0.47354
									2009.53	-0.47182	2010.03	-0.38833
									2009.82	-0.47064	2010.2	-0.34405
									2009.94	-0.40518	2010.2	-0.24535
									2009.94	-0.39531	2010.21	-0.14666
									2009.99	-0.32766	2010.26	-0.10862
									2010.08	-0.26147	2010.37	-0.13199
									2010.13	-0.19383	2010.42	-0.17291
									2010.21	-0.14666	2010.51	-0.1462
									2010.3	-0.1989	2010.61	-0.06027
									2010.3	-0.14955	2010.66	0.00737
									2010.3	-0.1002	2010.66	0.07646
									2010.33	-0.02197	2010.71	0.08488
									2010.33	0.02738	2010.85	0.00158
									2010.43	0.06396	2010.96	-0.10075
									2010.59	0.07863	2011.01	-0.14167
									2010.68	-0.01309	2011.15	-0.22498
									2010.75	-0.07449	2011.15	-0.24472
									2010.8	-0.10555	2011.19	-0.25604
									2010.84	-0.15634	2011.19	-0.25604
									2011.03	-0.25097	2011.27	-0.21873
									2011.1	-0.28275	2011.31	-0.19057
									2011.12	-0.26374	2011.43	-0.1251
									2011.27	-0.19899	2011.51	-0.11741
									2011.27	-0.19899	2011.58	-0.09984
									2011.34	-0.25052	2011.58	-0.09984
									2011.36	-0.29072	2011.81	-0.13669
									2011.38	-0.32105	2011.9	-0.17907
									2011.45	-0.29362	2012.02	-0.25178
									2011.5	-0.24572	2012.02	-0.26165
									2011.6	-0.17952	2012.09	-0.2737
									2011.65	-0.13162	2012.16	-0.266
									2011.69	-0.10346	2012.21	-0.23784
									2011.76	-0.12538	2012.21	-0.23784
									2011.83	-0.18677	2012.37	-0.312
									2011.9	-0.23829	2012.53	-0.4059
									2011.97	-0.27994	2012.53	-0.4059
									2012.11	-0.27442	2012.63	-0.43841
									2012.16	-0.22652	2012.7	-0.46032
									2012.23	-0.22869	2012.82	-0.39485
									2012.44	-0.32404	2012.84	-0.34623
									2012.46	-0.35438	2012.84	-0.30675
									2012.58	-0.44683	2012.85	-0.20805
									2012.58	-0.47644	2012.82	-0.18758
									2012.68	-0.35103	2012.8	-0.1079
									2012.65	-0.28121	2012.8	-0.05855
									2012.73	-0.17482	2012.86	0.01896
									2012.83	-0.01979	2012.88	0.06759
									2012.86	0.07818	2012.98	0.10417
									2012.88	0.13668	2013.07	0.16049
									2012.93	0.17471	2013.15	0.20767
									2013.03	0.17181	2013.15	0.20767
									2013.03	0.17181	2013.19	0.15687
									2013.07	0.16049	2013.24	0.13568
									2013.14	0.12871	2013.31	0.12364
									2013.19	0.10752	2013.45	0.15877
									2013.21	0.09692	2013.47	0.16792
									2013.33	0.04395	2013.62	0.20305
									2013.35	0.04323	2013.71	0.2495
									2013.45	0.09955	2013.74	0.26852
									2013.52	0.13686	2013.74	0.27839
									2013.54	0.16574	2013.78	0.24733
									2013.62	0.19318	2013.83	0.23601
									2013.71	0.19028	2013.83	0.22614
									2013.78	0.1585	2013.88	0.18521
									2013.87	0.07664	2013.95	0.19291
									2013.89	0.04631	2014	0.22107
									2013.99	0.09276	2014.09	0.27739
									2013.99	0.13224	2014.14	0.30555
									2014.06	0.17942	2014.14	0.30555
									2014.16	0.216	2014.33	0.25041
									2014.18	0.24488	2014.49	0.18612
									2014.28	0.26173	2014.49	0.17625
									2014.37	0.23909	2014.54	0.15506
									2014.4	0.23836	2014.54	0.19454
									2014.44	0.18757	2014.56	0.25303
									2014.44	0.1777	2014.66	0.28962
									2014.66	0.22053	2014.92	0.29152
									2014.66	0.22053	2014.94	0.29079
									2014.75	0.27685	2015.03	0.23855
									2014.8	0.34449	2015.15	0.23492
									2014.85	0.38252	2015.15	0.23492
									2014.88	0.4805	2015.2	0.25321
									2015	0.57557	2015.3	0.31941
									2015.14	0.66006	2015.35	0.37718
									2015.22	0.70723	2015.42	0.43422
									2015.29	0.75441	2015.49	0.50114
									2015.41	0.81988	2015.66	0.62438
									2015.72	0.90916	2015.73	0.6913
									2015.74	0.92818	2015.78	0.74907
									2015.91	0.98232	2015.83	0.83645
									2016.03	0.95896	2016.03	0.90961
									2016.1	0.92718	2016.03	0.93922
									2016.1	0.92718	2016.14	0.90599
									2016.31	0.85157	2016.26	0.87276
									2016.4	0.81906	2016.54	0.81472
									2016.47	0.86624	2016.57	0.81399
									2016.54	0.89368	2016.66	0.82096
									2016.66	0.9394	2016.83	0.88498
									2016.76	0.95625	2016.92	0.94131
									2016.85	0.98296	2017.11	0.91577
									2016.85	0.98296	2017.09	0.89675
									2016.9	0.98151	2017.13	0.81635
									2016.97	0.97934	2017.2	0.72534
									2016.97	0.97934	2017.31	0.6625
									2017.02	0.95815	2017.31	0.6625
									2017.13	0.89531	2017.43	0.57992
									2017.23	0.80358	2017.5	0.54814
									2017.23	0.80358	2017.57	0.52622
									2017.39	0.70968	2017.57	0.54596
									2017.39	0.69981	2017.71	0.5811
									2017.55	0.58617	2017.85	0.53727
									2017.55	0.58617	2018.09	0.45107
									2017.57	0.58544	2018.15	0.39954
									2017.69	0.63117	2018.18	0.38895
									2017.69	0.63117	2018.39	0.33308
									2017.69	0.63117	2018.43	0.33163
									2017.85	0.56688	2018.46	0.33091
									2018.02	0.48285	2018.55	0.34775
									2018.06	0.46166	2018.6	0.37591
									2018.25	0.33743	2018.67	0.42309
									2018.27	0.32683	2018.72	0.47099
									2018.53	0.24977	2018.89	0.56462
									2018.53	0.24977	2018.99	0.63081
									2018.57	0.24832	2019.13	0.56724
									2018.57	0.26806	2019.27	0.5629
									2018.72	0.29333	2019.48	0.53664
									2018.79	0.36024	2019.69	0.49064
									2018.84	0.40815	2019.9	0.48412
									2018.89	0.43631
									2018.91	0.46519
									2018.94	0.49408
									2019.06	0.53981
									2019.13	0.53763
									2019.29	0.49308
									2019.41	0.46972
									2019.55	0.44563
									2019.57	0.44491
									2019.76	0.4095
									2019.8	0.38832
									2019.83	0.38759
									2019.92	0.36495

## Sheet: Figure 12
									Low risk	0.9	0.98	0.12
									Moderate risk	0.04	0.03	0.02
									High risk	0.03	0.01	0.88
